# Supplementary material for: Recommendations to Improve Tick-Borne Encephalitis Surveillance and Vaccine Uptake in Europe
Source: Microorganisms. 2022 Jun 24;10(7):1283. doi: 10.3390/microorganisms10071283 (PMC9322045; doi:10.3390/microorganisms10071283)
Supplement: Supplementary file 1 [file microorganisms-10-01283-s001.zip]

Archive with 1 entries (1 files):
- microorganisms-1757983-supplementary.pdf
